# Supplementary material for: Twenty-Nine New Limonoids with Skeletal Diversity from the Mangrove Plant, Xylocarpus moluccensis
Source: Mar Drugs. 2018 Jan 19;16(1):38. doi: 10.3390/md16010038 (PMC5793086; doi:10.3390/md16010038)
Supplement: Supplementary file 1 [file marinedrugs-16-00038-s001.zip]

Archive with 4 entries (3 files):
- SI-for submission/
- SI-for submission/SI-1.pdf
- SI-for submission/SI-2.pdf
- SI-for submission/SI-3.pdf
